# Supplementary material for: Atomic structure and passivated nature of the Se-treated GaAs(111)B surface
Source: Sci Rep. 2018 Jan 19;8:1220. doi: 10.1038/s41598-018-19560-2 (PMC5775421; doi:10.1038/s41598-018-19560-2)
Supplement: Supplementary file 1 — dataset2 [file 41598_2018_19560_MOESM1_ESM.zip › 2x2_B_cif.txt]

data_global
_chemical_name 'xTAPP_str: 2x2_B.str'
_chemical_absolute_configuration ' Ga20 As17 H4 Se3'
_symmetry_space_group_name 'P1'
_cell_length_a       8.1123258
_cell_length_b       8.1123258
_cell_length_c      36.4302745
_cell_angle_alpha  90.0000000
_cell_angle_beta  90.0000000
_cell_angle_gamma 120.0000000
_atom_sites_Cartn_tran_matrix_11       7.0254802
_atom_sites_Cartn_tran_matrix_21       4.0561629
_atom_sites_Cartn_tran_matrix_31       0.0000000
_atom_sites_Cartn_tran_matrix_12      -7.0254802
_atom_sites_Cartn_tran_matrix_22       4.0561629
_atom_sites_Cartn_tran_matrix_32       0.0000000
_atom_sites_Cartn_tran_matrix_13       0.0000000
_atom_sites_Cartn_tran_matrix_23       0.0000000
_atom_sites_Cartn_tran_matrix_33      36.4302745
 
loop_
_symmetry_equiv_pos_as_xyz
'x, y, z'
 
loop_
_atom_site_type_symbol
_atom_site_label
_atom_site_fract_x
_atom_site_fract_y
_atom_site_fract_z
H H1   0.333333333   0.666666667   0.056130266
H H2   0.833333333   0.666666667   0.056130266
H H3   0.333333333   0.166666667   0.056130266
H H4   0.833333333   0.166666667   0.056130266
Ga Ga1   0.333333333   0.666666667   0.100000000
Ga Ga2   0.833333333   0.666666667   0.100000000
Ga Ga3   0.333333333   0.166666667   0.100000000
Ga Ga4   0.833333333   0.166666667   0.100000000
As As1   0.500000000   0.000000000   0.122727273
As As2   0.000000000   0.000000000   0.122727273
As As3   0.500000000   0.500000000   0.122727273
As As4   0.000000000   0.500000000   0.122727273
Ga Ga5   0.499966264   0.000033736   0.190639613
Ga Ga6   0.000067472   0.000033736   0.190639613
Ga Ga7   0.499966264   0.499932528   0.190639613
Ga Ga8   0.000000000   0.500000000   0.190659456
As As5   0.666666667   0.833333333   0.213378825
As As6   0.166678204   0.833356408   0.213411959
As As7   0.666643592   0.333321796   0.213411959
As As8   0.166678204   0.333321796   0.213411959
Ga Ga9   0.666666667   0.833333333   0.281537957
Ga Ga10   0.166865412   0.833730824   0.281571861
Ga Ga11   0.666269176   0.333134588   0.281571861
Ga Ga12   0.166865412   0.333134588   0.281571861
As As9   0.333231296   0.666615648   0.304257794
As As10   0.833384352   0.666615648   0.304257794
As As11   0.333333333   0.166666667   0.304505225
As As12   0.833384352   0.166768704   0.304257794
Ga Ga13   0.335335148   0.667667574   0.372442633
Ga Ga14   0.832332426   0.667667574   0.372442633
Ga Ga15   0.333333333   0.166666667   0.372794547
Ga Ga16   0.832332426   0.164664852   0.372442633
As As13   0.499833089   0.000166911   0.395312351
As As14   0.000333822   0.000166911   0.395312351
As As15   0.499833089   0.499666178   0.395312351
As As16   0.000000000   0.500000000   0.394391824
Ga Ga17   0.509964186   0.990035814   0.463331970
Ga Ga18   0.980071628   0.990035814   0.463331970
Ga Ga19   0.509964186   0.519928372   0.463331970
Ga Ga20   0.000000000   0.500000000   0.462065516
As As17   0.666666667   0.833333333   0.495534685
Se Se1   0.166829831   0.833659662   0.487754468
Se Se2   0.666340338   0.333170169   0.487754468
Se Se3   0.166829831   0.333170169   0.487754468
