# Supplementary material for: Atomic structure and passivated nature of the Se-treated GaAs(111)B surface
Source: Sci Rep. 2018 Jan 19;8:1220. doi: 10.1038/s41598-018-19560-2 (PMC5775421; doi:10.1038/s41598-018-19560-2)
Supplement: Supplementary file 2 — dataset1 [file 41598_2018_19560_MOESM2_ESM.zip]

Archive with 3 entries (2 files):
- 4x4_B_cif.txt
- __MACOSX/
- __MACOSX/._4x4_B_cif.txt
