# Supplementary material for: Atomic structure and passivated nature of the Se-treated GaAs(111)B surface
Source: Sci Rep. 2018 Jan 19;8:1220. doi: 10.1038/s41598-018-19560-2 (PMC5775421; doi:10.1038/s41598-018-19560-2)
Supplement: Supplementary file 2 — dataset1 [file 41598_2018_19560_MOESM2_ESM.zip › 4x4_B_cif.txt]

data_global
_chemical_name 'xTAPP_str: 4x4_B.str'
_chemical_absolute_configuration ' Ga80 As68 H16 Se12'
_symmetry_space_group_name 'P1'
_cell_length_a      16.2246516
_cell_length_b      16.2246516
_cell_length_c      36.4302745
_cell_angle_alpha  90.0000000
_cell_angle_beta  90.0000000
_cell_angle_gamma 120.0000000
_atom_sites_Cartn_tran_matrix_11      14.0509605
_atom_sites_Cartn_tran_matrix_21       8.1123258
_atom_sites_Cartn_tran_matrix_31       0.0000000
_atom_sites_Cartn_tran_matrix_12     -14.0509605
_atom_sites_Cartn_tran_matrix_22       8.1123258
_atom_sites_Cartn_tran_matrix_32       0.0000000
_atom_sites_Cartn_tran_matrix_13       0.0000000
_atom_sites_Cartn_tran_matrix_23       0.0000000
_atom_sites_Cartn_tran_matrix_33      36.4302745
 
loop_
_symmetry_equiv_pos_as_xyz
'x, y, z'
 
loop_
_atom_site_type_symbol
_atom_site_label
_atom_site_fract_x
_atom_site_fract_y
_atom_site_fract_z
H H1   0.166666667   0.333333333   0.056130266
H H2   0.166666667   0.833333333   0.056130266
H H3   0.666666667   0.333333333   0.056130266
H H4   0.666666667   0.833333333   0.056130266
H H5   0.416666667   0.333333333   0.056130266
H H6   0.416666667   0.833333333   0.056130266
H H7   0.916666667   0.333333333   0.056130266
H H8   0.916666667   0.833333333   0.056130266
H H9   0.166666667   0.083333333   0.056130266
H H10   0.166666667   0.583333333   0.056130266
H H11   0.666666667   0.083333333   0.056130266
H H12   0.666666667   0.583333333   0.056130266
H H13   0.416666667   0.083333333   0.056130266
H H14   0.416666667   0.583333333   0.056130266
H H15   0.916666667   0.083333333   0.056130266
H H16   0.916666667   0.583333333   0.056130266
Ga Ga1   0.166666667   0.333333333   0.100000000
Ga Ga2   0.166666667   0.833333333   0.100000000
Ga Ga3   0.666666667   0.333333333   0.100000000
Ga Ga4   0.666666667   0.833333333   0.100000000
Ga Ga5   0.416666667   0.333333333   0.100000000
Ga Ga6   0.416666667   0.833333333   0.100000000
Ga Ga7   0.916666667   0.333333333   0.100000000
Ga Ga8   0.916666667   0.833333333   0.100000000
Ga Ga9   0.166666667   0.083333333   0.100000000
Ga Ga10   0.166666667   0.583333333   0.100000000
Ga Ga11   0.666666667   0.083333333   0.100000000
Ga Ga12   0.666666667   0.583333333   0.100000000
Ga Ga13   0.416666667   0.083333333   0.100000000
Ga Ga14   0.416666667   0.583333333   0.100000000
Ga Ga15   0.916666667   0.083333333   0.100000000
Ga Ga16   0.916666667   0.583333333   0.100000000
As As1   0.250000000   0.000000000   0.122727273
As As2   0.250000000   0.500000000   0.122727273
As As3   0.750000000   0.000000000   0.122727273
As As4   0.750000000   0.500000000   0.122727273
As As5   0.000011465   0.999996654   0.121763239
As As6   0.000007216   0.500006427   0.121770886
As As7   0.500018490   0.000007280   0.121785616
As As8   0.500018277   0.500005396   0.121769889
As As9   0.249988981   0.249982185   0.121765360
As As10   0.249986242   0.749985476   0.121761099
As As11   0.749997081   0.249985682   0.121777602
As As12   0.750004740   0.749992447   0.121764117
As As13   0.000018106   0.249979669   0.121765176
As As14   0.000014293   0.749984187   0.121768598
As As15   0.500020131   0.249982454   0.121776132
As As16   0.500027524   0.749982941   0.121773583
Ga Ga17   0.250004639   0.000021683   0.190537274
Ga Ga18   0.250007709   0.500011364   0.190531308
Ga Ga19   0.749969513   0.000018636   0.190537010
Ga Ga20   0.749997841   0.500014065   0.190539498
Ga Ga21   0.999993558   0.999982188   0.189767518
Ga Ga22   0.999898061   0.500084824   0.189784368
Ga Ga23   0.500092663   0.000158780   0.189811405
Ga Ga24   0.500169642   0.500078016   0.189783047
Ga Ga25   0.249972491   0.249919386   0.189773378
Ga Ga26   0.249885517   0.750009750   0.189774884
Ga Ga27   0.749868935   0.249978147   0.189798323
Ga Ga28   0.749968730   0.749927081   0.189773093
Ga Ga29   0.999938026   0.249932534   0.189774058
Ga Ga30   0.999942024   0.749923016   0.189777232
Ga Ga31   0.500116191   0.249991182   0.189797886
Ga Ga32   0.500123833   0.750014620   0.189791548
As As17   0.333554557   0.416484451   0.212740734
As As18   0.333505975   0.916527630   0.212775365
As As19   0.833430285   0.416477772   0.212822996
As As20   0.833481511   0.916482086   0.212760699
As As21   0.082978747   0.416516218   0.212726006
As As22   0.083002484   0.916454293   0.212783296
As As23   0.583079726   0.416497374   0.212811221
As As24   0.583042337   0.916514569   0.212815347
As As25   0.333542288   0.166982380   0.212784780
As As26   0.333511490   0.667012907   0.212718679
As As27   0.833464699   0.166972127   0.212794096
As As28   0.833488740   0.666964360   0.212819125
As As29   0.083310152   0.166610114   0.212570799
As As30   0.083288627   0.666673406   0.212637756
As As31   0.583366438   0.166694310   0.212716860
As As32   0.583421757   0.666663920   0.212640351
Ga Ga33   0.333761224   0.416562342   0.280880284
Ga Ga34   0.333471049   0.916859505   0.280928950
Ga Ga35   0.833068962   0.416641469   0.280999234
Ga Ga36   0.833375726   0.916454680   0.280907681
Ga Ga37   0.082876306   0.416719071   0.280854275
Ga Ga38   0.083043275   0.916456291   0.280942648
Ga Ga39   0.583623810   0.416780703   0.280977700
Ga Ga40   0.583387243   0.916876351   0.280985784
Ga Ga41   0.333563306   0.166754294   0.280941284
Ga Ga42   0.333387380   0.666937882   0.280843410
Ga Ga43   0.833084781   0.166745231   0.280953882
Ga Ga44   0.833208158   0.666580967   0.280993779
Ga Ga45   0.083163371   0.166263739   0.280735639
Ga Ga46   0.082920088   0.666604468   0.280839364
Ga Ga47   0.583480349   0.166870048   0.280954263
Ga Ga48   0.583820725   0.666587024   0.280841659
As As33   0.166595583   0.333250768   0.303239442
As As34   0.166646573   0.833282411   0.303609501
As As35   0.666615583   0.333314055   0.303912541
As As36   0.666677458   0.833257001   0.303616038
As As37   0.416934062   0.333300762   0.303772166
As As38   0.416689900   0.833391632   0.303690659
As As39   0.916503592   0.333310444   0.303756545
As As40   0.916580864   0.833200252   0.303827978
As As41   0.166687497   0.083234106   0.303596009
As As42   0.166613674   0.583466509   0.303519226
As As43   0.666640846   0.083393887   0.303841123
As As44   0.666810233   0.583272160   0.303923878
As As45   0.416806588   0.083447187   0.303738314
As As46   0.416863453   0.583445785   0.303388909
As As47   0.916596590   0.083294671   0.303550976
As As48   0.916499830   0.583270737   0.303794966
Ga Ga49   0.166346767   0.332897670   0.371294802
Ga Ga50   0.167197674   0.833775887   0.371821786
Ga Ga51   0.667126416   0.334487676   0.372259038
Ga Ga52   0.668218165   0.833733748   0.371827663
Ga Ga53   0.418792952   0.333797164   0.371944046
Ga Ga54   0.416316019   0.834366556   0.371814242
Ga Ga55   0.915267195   0.333824889   0.371918331
Ga Ga56   0.915795090   0.833284777   0.372030753
Ga Ga57   0.166282528   0.082227892   0.371813454
Ga Ga58   0.165785343   0.583892715   0.371697566
Ga Ga59   0.666756019   0.083793566   0.372160041
Ga Ga60   0.667438358   0.582304806   0.372301324
Ga Ga61   0.416848930   0.083423426   0.372007303
Ga Ga62   0.417810006   0.583300351   0.371507528
Ga Ga63   0.915772997   0.081848118   0.371737410
Ga Ga64   0.914590441   0.581731299   0.372109041
As As49   0.250136488   0.000094353   0.394662892
As As50   0.250087777   0.500166112   0.393206917
As As51   0.749731320   0.000028805   0.394673832
As As52   0.749857867   0.499702544   0.396119965
As As53   0.000148745   0.999999620   0.394681857
As As54   0.999978673   0.500189509   0.394637266
As As55   0.500273719   0.000311089   0.394713000
As As56   0.500297318   0.500196861   0.394648038
As As57   0.250489510   0.250061946   0.393439521
As As58   0.249912113   0.749901696   0.394635556
As As59   0.749488707   0.249924599   0.394959352
As As60   0.749625066   0.749159319   0.394964988
As As61   0.999481275   0.249777700   0.393589677
As As62   0.999802668   0.749697392   0.393926316
As As63   0.500304360   0.249554345   0.395137628
As As64   0.500241604   0.750401087   0.393625912
Ga Ga65   0.249869236   0.498903392   0.460535080
Ga Ga66   0.254209784   0.995311997   0.462724982
Ga Ga67   0.745741868   0.490686195   0.465045758
Ga Ga68   0.755271350   0.994974324   0.462695534
Ga Ga69   0.506450085   0.495665103   0.462629345
Ga Ga70   0.491073804   0.996484573   0.462752175
Ga Ga71   0.988604313   0.495592022   0.462603883
Ga Ga72   0.989830311   0.993656972   0.462684421
Ga Ga73   0.249927471   0.249442791   0.460852033
Ga Ga74   0.253726250   0.760254320   0.462645031
Ga Ga75   0.754544999   0.260180792   0.463144784
Ga Ga76   0.756093978   0.759578049   0.463122896
Ga Ga77   0.999708776   0.249729849   0.461123229
Ga Ga78   0.998627028   0.749691000   0.461611874
Ga Ga79   0.505824278   0.260094094   0.463458312
Ga Ga80   0.501290814   0.750039822   0.461169561
Se Se1   0.332452212   0.416214407   0.487176060
As As65   0.333661028   0.917185908   0.494780898
As As66   0.833678857   0.416906661   0.494987951
As As67   0.833519973   0.916899769   0.495020312
Se Se2   0.084310618   0.416942574   0.487168404
Se Se3   0.083292875   0.916741120   0.487273617
As As68   0.583771986   0.417614561   0.494998099
Se Se4   0.583286426   0.916342669   0.487025557
Se Se5   0.331823710   0.166503945   0.487275191
Se Se6   0.332975279   0.665287416   0.487070224
Se Se7   0.834085027   0.166657224   0.487157217
Se Se8   0.833744659   0.667085298   0.487508155
Se Se9   0.083873777   0.166987726   0.487361938
Se Se10   0.083081871   0.666755241   0.487209039
Se Se11   0.583535391   0.165945785   0.487188610
Se Se12   0.583091982   0.666567326   0.487326702
